# Supplementary material for: orf137 triggers cytoplasmic male sterility in tomato
Source: Plant Physiol. 2022 Feb 25;189(2):465–8. doi: 10.1093/plphys/kiac082 (PMC9157052; doi:10.1093/plphys/kiac082)
Supplement: kiac082_Supplementary_Data [file kiac082_supplementary_data.zip]

Archive with 3 entries (3 files):
- 20220301_Kuwabara_Supplementary_Table_Figures.pdf
- 20220301_Kuwabara_Supplementary_Table_Figures.pptx
- 20220303_Kuwabara_Supplementary.docx
